# Supplementary material for: Plant Alkaloid Tetrandrine Is a Nuclear Receptor 4A1 Antagonist and Inhibits Panc-1 Cell Growth In Vitro and In Vivo
Source: Int J Mol Sci. 2022 May 9;23(9):5280. doi: 10.3390/ijms23095280 (PMC9104798; doi:10.3390/ijms23095280)
Supplement: Supplementary file 1 [file ijms-23-05280-s001.zip]

Archive with 1 entries (1 files):
- ijms-1712932-supplementary.pdf
